# Supplementary material for: Genetic influences on diet in young Swedish adults: a twin study
Source: Am J Clin Nutr. 2026 Jan 13;123(3):101199. doi: 10.1016/j.ajcnut.2026.101199 (PMC12975376; doi:10.1016/j.ajcnut.2026.101199)
Supplement: Multimedia component 1 [file mmc1.xlsx]

## Sheet: S1. Twin studies
Supplemental Table 1. Overview of prior twin studies assessing heritability of dietary traits in different forms. The table summarizes sample characteristics, dietary measures examined and key heritability estimates.
Author	Year	Country / Population	Sample (pairs)	Trait(s) assessed	Heritability (A%)	Sex	Study title	Comment
Tholin et al.	2005	Sweden, 23-29 y	782 (456 MZ, 326 DZ)	Eating behaviour (restraint, emotional eating, uncontrolled eating)	45-60%	Males	Genetic and environmental influences on eating behavior: the Swedish Young Male Twins Study
Gunderson et al.	2006	USA, 30-90 y	350 (175+30 MZ, 136+9 DZ)	Healthy vs unhealthy dietary patterns	0-50%	Females	Twins of Mistaken Zygosity (TOMZ): Genetic contributions to dietary patterns and physiologic traits
Breen et al.	2006	England & Wales, 4-5 y	214 (103 MZ, 111 DZ)	Food liking (vegetables, desserts, meat and fish, fruit)	20-78%	Combines males + females	Heritability of food preferences in young children
Teucher et al.	2007	UK, 18-79 y	1,631 (498 MZ, 1,133 DZ)	Foods (Fruit juice, coffee, root vegetables, whole meal grains etc.) and Dietary patterns (fruit & veg, traditional English, low meat, etc.)	41-48%	Females	Dietary Patterns and Heritability of Food Choice in a UK Female Twin Cohort	(dominant genetic effect 50-70% fruit juice, wholemeal grains, refined grains)
Keskitalo et al.	2008	Finland, 22-27 y	2009 (663 MZ, 1343 DZ)	Foods (potatoes, rice or pasta, youghurt, meat, sausage etc.), Food use patterns (healthy, high-fat, sweet, meat),	40-45%	Stratified males vs females	Genetic and environmental contributions to food use patterns of young adult twins
Hasselbalch et al.	2008	Denmark, 18-67 y	600 (234 MZ, 366 DZ)	Energy intake, makronutrients, foods (whole grains, potatoes, red meat, soft drinks etc.)	0-68%	Combines males + females	Studies of Twins Indicate That Genetics Influence Dietary Intake
Carnell et al.	2008	UK, 8-11 y	5,435 (1,932 MZ, 3,503 DZ)	Satiety responsiveness, food cue responsiveness	63-75%	Combines males + females	Genetic influence on appetite in children
Laitala et al.	2008	Finland, 18-58+ y	10,716 (3,409 MZ, 7,307 DZ)	Coffee consumption	0.24-0.69%	Combines males + females	Genetics of coffee consumption and its stability
Törnwall et al.	2012	Finland, 21-25 y	140 (47 MZ, 93 DZ )	Pleasantness of oral pungency and spicy foods	18-58%	Combines males + females	Why do some like it hot? Genetic and environmental contributions to the pleasantness of oral pungency
Liu et al.	2012	USA, 11-13 y	179 (94 MZ, 85 DZ)	Energy, macronutrients, minerals, vitamins	21-48%	Combines males + females	Genetic and environmental influences on nutrient intake
Pallister et al.	2015	UK, 19-88 y	564 (364 MZ, 200 DZ)	Food‑liking patterns (fruit & veg, sweet, meat, distinctive tastes)	36-58%	Combines males + females	Food‑liking patterns in the TwinsUK cohort
Smith et al.	2016	UK, 18-19 y	1010 (505 MZ, 927 DZ)	Foods (6 groups, vegetables, fruit, starchy foods, meat or fish, dairy, snacks)	32-54%	Combines males + females	Genetic and environmental influences on food preferences in adolescence
Vink et al.	2020	Netherlands, 11-93 y	2241 (1417 MZ, 1024 DZ	Food‑liking patterns (meat, fish, fruits, vegetables, savoury snacks, sweet snacks, spices, drinks)	0-48%	Combines males + females	Causes of Variation in Food Preference in the Netherlands
Mompeo et al.	2020	UK, 48-68 y	1,295 (653 MZ, 642 DZ)	Diet quality indices (A‑HEI, DASH, MedDiet, etc.)	5-43%	Females	Genetic and Environmental Influences of Dietary Indices in a UK Female Twin Cohort
Leeming et al.	2022	UK, 18-89 y	360 (203 MZ, 157 DZ)	Eating behaviour, nutrient intake (acute)	10-56%	Combines males + females	Characterisation, procedures and heritability of acute dietary intake in the Twins UK cohort: an observational study
Wesseldijk et al.	2023	Netherlands, 20-51 y	2607 (1490 MZ, 1117 DZ)	Vegetarianism, pescetarianism, meat avoidance	70-80%	Combines males + females	The heritability of pescetarianism and vegetarianism
Armitage et al.	2025	UK 18.80 y, Finland 21-25 y	111 (80 MZ, 68 DZ), 494 (244 MZ, 250 DZ)	Sweet taste liking, sweetness intensity, food liking, consumption frequency, craving for sweet foods, PROP-taste intensity	11-55%	Combines males + females	Genetic and Environmental Influences on Sweet Taste Liking and Related Traits: New Insights from Twin Cohorts

## Sheet: S2. Food groups
Supplemental Table 2. Description of 30 food groups evaluated in heritability analyses.
Food Groups	Components
Dairy products	Skim Milk 0.5% fat, Semi-skimmed Milk 1.5% fat, Full-fat Milk 3.0% fat, Sour milk 3.0% fat, Sour milk < 3.0% fat, Yogurt 3.0% fat, Yogurt < 3.0% fat, Fat mixture with butter as spread (Bregott/Norrgott), Butter as spread, Butter in cooking, Cream, Cooking cream, Crème Fraiche, Light crème fraich, Sour cream, Cooking yogurt, Hard cheese, Soft cheese, Dessert cheese, Cheese Spread, Quark, Cottage c…
Milk	Skim Milk 0.5% fat, Semi-skimmed Milk 1.5% fat, Full-fat Milk 3.0% fat
Soured milk products	Sour milk 3.0% fat, Sour milk < 3.0% fat, Yogurt 3.0% fat, Yogurt < 3.0% fat,
Plant-based milk substitutes	Soy/oat/rice based replacements for milk/yogurt/sour milk, Vegan ice cream
Butter	Fat mixture with butter as spread (Bregott/Norrgott), Butter as spread, Butter in cooking
Fruits and berries	Berries, Banana, Citrus fruits, Other fruits (e.g. apples, pears, nectarines, melon)
Nuts and seeds	Peanut butter or other nut spread, Nuts, Seeds
Vegetables (including potatoes)	Legumes as side dish, Root vegetables, Cabbage, Tomato, Cucumber, Iceberg lettuce, Green leafy vegetables, Other fresh/frozen vegetables, Boiled/baked potato, Fried potato, French fries, Mashed potato
Vegetables (excluding potatoes)	Legumes as side dish, Root vegetables, Cabbage, Tomato, Cucumber, Iceberg head, Green leafy vegetables, Other fresh/frozen vegetables
Potatoes	Potatoes: boiled or oven baked, fries or french fries, mashed gratin or potato sallad
Legumes	Legumes as side dish, Soy/legume based vegetarian dishes
Root vegetables	Root vegetables (e.g. carrot, parsnip)
Refined grain products	White bread, Flat bread, Wheat crispbred, Rusk, Crackers, Rice porridge, Cereals (e.g. Corn flakes, Special K), Pasta, Noodles, Pancakes, Waffles, Buns, rice- or semolina porridge,
Wholegrain products	Whole grain crisp bread, Oat/barley/whole wheat/rye porridge, Whole grain bread, Fiber cereals, Groats
Total meat (meat/meat products)	Game, Reindeer, Beef, Pork, Bacon, Lamb, Poultry, Hamburgers, Sausage, Sausage as spread, Liverwurst as spread, Meat as spread, Offal
Red meat	Beef, Lamb, Hamburgers, Venison, Reindeer
Venison	Game meat including Reindeer
Sausages	Sausage as topping or finger food, Sausage as main dish
Poultry	Poultry (e.g., chicken, turkey)
Blood and Offal products	Liverwurst as spread, Blood- or offal foods (e.g., blood pudding, liver)
Seafood	Fish as topping, Lean fish, Fatty fish, Shellfish
Eggs	Egg, Egg dishes (e.g., omelette or scrambled eggs)
Desserts	Milk based ice cream, Vegan ice cream, Cakes, Cookies and pastries
Sweets	Marmalade, jam and jelly, Honey, sugar cubes and sugar, Chocolate, Candies
Sweets and desserts	Marmalade, jam and jelly, Honey, sugar cubes and sugar, Chocolate, Candies, Milk based ice cream, Vegan ice cream, Cakes, cookies and pastries
Sugar-sweetened beverages	Soft drinks, Sodas, Soda light, Energy drink
Sodas	sugar-sweetened or light: Soft drinks, Sodas, Juice
Alcoholic beverages	Light beer/Medium beer, Strong beer, Strong Cider/alcoholic soda, Wine/fortfied wine, Liquor
coffeee	coffeee
coffee and tea	coffee and tea

## Sheet: S3. Food indices
Supplemental Table 3. Description of three a priori food indices evaluated in heritability analyses, i.e., rMed, HNFI and PDI.
INDEX NAME	Relative Mediterranean Diet Index	Healthy Nordic Food Index	Plant-based Diet Index
ACRONYM	rMED	HNFI	PDI
REFERENCE	Buckland et al 2009	Olsen et al 2011	Satija et al 2016
	PMID: 19903723	PMID: 21346102	PMID: 27299701
SCORE RANGE	0-18	0-6	18-90
FOODS IN INDEX	Fruits including nuts and seeds (+)	Apples and pears (+)	Animal fats (-)
	Vegetables (excluding potatoes) (+)	Cabbage (+)	Dairy products (-)
	Fish (+)	Fish (+)	Eggs (-)
	Legumes (+)	Root vegetables (+)	Fish and Seafoods (-)
	Cereals (+)	Wholegrain oats (+)	Fruit juices (-)
	Olive oil (+)	Wholegrain rye bread (+)	Fruits (+)
	Total meat (meat/meat products) (-)		Legumes (+)
	Dairy products (-)		Meat (poultry and red meat) (-)
	Alcohol (g/day) (+/-)		Miscellaneous animal-based foods (-)
			Nuts (+)
			Potatoes (-)
			Refined grains (-)
			Sugar-sweetened beverages (-)
			Sweets and Desserts (-)
			Tea and Coffee (+)
			Vegetable oils (+)
			Vegetables (excluding potatoes) (+)
			Wholegrains (+)

## Sheet: S4. Correlation Mz-Dz
Supplemental Table 4. Pearson correlation coefficients between twin 1 and twin 2 for monozygotic and dizygotic twins, and the ratio between the coefficients. Calculated on residualized variables.
	Correlation		ratio rMZ / rDZ
	rMZ	rDZ
Food indices
HNFI	0.428368	0.189529	2.26017
rMED	0.498602	0.287573	1.73382
PDI	0.548686	0.265439	2.06709
Food groups
Dairy products	0.374341	0.100028	3.74237
Milk	0.393185	0.164945	2.38374
Soured milk products	0.328633	0.0620728	5.29431
Plant-based milk substitutes	0.605351	0.17709	3.41833
Butter	0.380133	0.131008	2.90159
Fruits and berries	0.418253	0.21348	1.95921
Nuts and seeds	0.476798	0.185568	2.56939
Vegetables and potatoes	0.424723	0.14739	2.88163
Vegetables	0.488237	0.161143	3.02984
Potatoes	0.222587	0.140819	1.58067
Legumes	0.534162	0.220006	2.42794
Root vegetables	0.384489	0.0854365	4.50029
Refined grain products	0.295517	0.136292	2.16827
Wholegrain products	0.335667	0.144663	2.32034
Total meat	0.511481	0.138771	3.68579
Red meat	0.439103	0.17761	2.47229
Venison	0.62918	0.246001	2.55763
Sausages	0.319089	0.0890164	3.58461
Poultry	0.327272	0.1223	2.67597
Blood and Offal products	0.357139	0.0991016	3.60376
Seafood	0.4115	0.157504	2.61263
Eggs	0.31347	0.119971	2.61289
Desserts	0.445512	0.167343	2.66227
Sweets	0.428934	0.0850443	5.04365
Sweets and desserts	0.45433	0.10647	4.26723
Sugar-sweetened beverages	0.458805	0.184329	2.48906
Sodas	0.37485	0.197072	1.90209
Alcoholic beverages	0.57599	0.325426	1.76996
coffeee	0.517992	0.228538	2.26654
coffee and tea	0.518504	0.245359	2.11325
Energy and Nutrients
Energy	0.346415	0.11809	2.93348
Alcohol	0.646537	0.384373	1.68206
Fat	0.32381	0.0960187	3.37237
Protein	0.367891	0.156039	2.35768
Carbohydrates	0.352419	0.0502206	7.01742
Water	0.414563	0.200045	2.07235
Disaccharides	0.349378	0.0921047	3.79326
Fiber	0.520601	0.197145	2.6407
Free saccharides	0.44448	0.161484	2.75247
Monosaccharides	0.445596	0.19472	2.2884
Sucrose	0.40614	0.125906	3.22574
Total sugars	0.329504	0.13546	2.43248
Added sucrose	0.432631	0.161217	2.68352
Wholegrains	0.392827	0.15462	2.54059
Folate (Folic Acid)	0.323223	0.15268	2.11699
Carotenoids	0.377607	0.12249	3.08275
Niacin	0.419955	0.149304	2.81276
Niacin equivalents	0.407978	0.126367	3.22853
Vitamin A	0.318035	0.109869	2.89469
Retinol, vitamin A	0.392228	0.192566	2.03685
Riboflavin	0.373791	0.132037	2.83095
Thiamine	0.319468	0.0903972	3.53404
Vitamin B6	0.425301	0.226741	1.87571
Vitamin B12	0.477555	0.201577	2.3691
Vitamin C	0.393559	0.11323	3.47574
Vitamin D	0.379551	0.0842686	4.50406
Vitamin E	0.403292	0.147936	2.72613
Vitamin K	0.411569	0.166507	2.47179
Phosphorus	0.37187	0.127864	2.90832
Iron	0.235735	0.100104	2.35491
Iodine	0.406581	0.183015	2.22157
Calcium	0.414666	0.199089	2.08282
Potassium	0.383018	0.172235	2.22381
Magnesium	0.456367	0.220742	2.06742
NaCl (Sodium Chloride, Salt)	0.254596	0.0790761	3.21963
Sodium	0.241922	0.0688244	3.51506
Selenium	0.407907	0.125517	3.2498
Zinc	0.310698	0.0997928	3.11343
Cholesterol	0.379154	0.130913	2.89624
Monounsaturated fatty acids	0.288299	0.0733293	3.93156
Polyunsaturated fatty acids	0.389571	0.179622	2.16883
Saturated fatty acids	0.422763	0.157563	2.68315
Taste preferences
Liking bitter total	0.575099	0.2593	2.21789
Black coffeee (bitter)	0.566667	0.254567	2.226
Grape fruit (bitter)	0.509682	0.188668	2.70147
Liking sweet total	0.50176	0.126082	3.97963
Candy (sweet)	0.515321	0.142721	3.6107
Jam, marmelade (sweet)	0.382575	0.0984293	3.8868
Liking sour total	0.322923	0.155575	2.07567
Lemon (sour)	0.386579	0.168434	2.29513
Juice (sour)	0.331735	0.0994704	3.33501

## Sheet: S5. Assumptions tests
Supplemental Table 5. P-values from tests of mean (t-test) and variance (F-test) differences between MZ and DZ groups, as part of the assessment of suitability for heritability analyses. Results are presented as original p-values and after Bonferroni correction (84 × 6 = 504 tests).
	MZ		DZ		MZ versus DZ			MZ bonf		DZ bonf		MZ versus DZ bonf
	T-test	F-test	T-test	F-test	T-test	F-test		T-test	F-test	T-test	F-test	T-test	F-test
Food indices
HNFI	0.757675	0.749167	0.477608	0.683535	0.0729485	0.953512		1	1	1	1	1	1
rMED	0.950008	0.3435	0.0572814	0.927693	0.011039	0.62401		1	1	1	1	0.927278	1
PDI	0.409283	0.722942	0.45616	0.952204	0.000842722	0.658569		1	1	1	1	0.0707887	1
Food groups
Dairy products	0.207464	0.0238217	0.660472	0.0821619	0.25322	0.0431187		1	1	1	1	1	1
Milk	0.0945884	0.0143086	0.66161	0.610211	0.645042	0.424573		1	1	1	1	1	1
Soured milk products	0.717401	0.509517	0.933504	0.864534	0.76136	0.0297628		1	1	1	1	1	1
Plant based milk substitutes	0.605721	0.341301	0.0166077	0.000654858	0.890229	0.0196407		1	1	1	0.0550081	1	1
Butter	0.968589	0.989813	0.600781	0.634636	0.55496	0.00329995		1	1	1	1	1	0.277196
Fruits and berries	0.477083	0.296178	0.539179	0.761364	0.0467336	0.675657		1	1	1	1	1	1
Nuts and seeds	0.862072	0.485953	0.993292	0.657725	0.725191	0.0220602		1	1	1	1	1	1
Vegetables (including potatoes)	0.716045	0.325859	0.123381	0.000508922	0.255873	0.330611		1	1	1	0.0427495	1	1
Vegetables (excluding potatoes)	0.736783	0.720474	0.106022	0.00190975	0.388548	0.520106		1	1	1	0.160419	1	1
Potatoes	0.445322	0.310601	0.747563	0.00748762	0.344795	0.389333		1	1	1	0.62896	1	1
Legumes	0.525635	0.0623545	0.0341686	0.0843026	0.280715	0.399709		1	1	1	1	1	1
Root vegetables	0.590213	0.425293	0.0468029	0.00014443	0.137405	0.497485		1	1	1	0.0121321	1	1
Refined grain products	0.102287	0.838381	0.199912	0.156455	0.75531	0.961273		1	1	1	1	1	1
Wholegrain products	0.7207	0.370341	0.476829	0.79525	0.615804	0.933169		1	1	1	1	1	1
Total meat (meat/meat products)	0.706142	0.363611	0.144651	0.672212	0.60618	0.75506		1	1	1	1	1	1
Red meat	0.388093	0.188505	0.0115318	0.419289	0.98427	0.105417		1	1	0.96867	1	1	1
Venison	0.542703	0.00233301	0.537556	0.072063	0.940348	0.100332		1	0.195973	1	1	1	1
Sausages	0.856443	0.519131	0.83187	2.42918e-06	0.83643	0.286631		1	1	1	0.000204051	1	1
Poultry	0.131572	0.00235611	0.819651	0.474755	0.544684	0.173517		1	0.197913	1	1	1	1
Blood and Offal products	0.745191	0.00125036	0.550709	0.141957	0.0902086	7.50265e-12		1	0.10503	1	1	1	6.30222e-10
Seafood	0.440202	0.00570962	0.621165	0.481681	0.715135	0.0456155		1	0.479608	1	1	1	1
Eggs	0.0344714	8.73112e-05	0.0688122	2.32154e-06	0.310888	0.00102773		1	0.00733414	1	0.00019501	1	0.0863295
Desserts	0.688777	0.0528422	0.828281	0.114443	0.336355	0.0104904		1	1	1	1	1	0.881195
Sweets	0.681119	0.642051	0.133032	0.000259502	0.941185	0.000806719		1	1	1	0.0217981	1	0.0677644
Sweets and desserts	0.898791	0.879209	0.261213	0.00416834	0.699754	0.000769346		1	1	1	0.350141	1	0.0646251
Sugar-sweetened beverages	0.07718	0.000256513	0.187377	0.900678	0.306904	0.237478		1	0.0215471	1	1	1	1
Sodas	0.0952765	5.87489e-05	0.524175	0.843199	0.493724	0.607149		1	0.00493491	1	1	1	1
Alcoholic beverages	0.732219	0.730666	0.249866	0.687228	0.00188229	0.638066		1	1	1	1	0.158112	1
coffeee	0.489821	0.577339	0.846959	0.541889	0.00339182	0.802287		1	1	1	1	0.284913	1
coffee and tea	0.573764	0.624604	0.50215	0.450903	0.00440462	0.359949		1	1	1	1	0.369988	1
Energy and Nutrients
Energy	0.436792	0.650138	0.745145	0.785612	0.500213	0.387774		1	1	1	1	1	1
Alcohol*	0.542238	0.691846	0.19842	0.762754	0.000126168	0.266939		1	1	1	1	0.0105982	1
Fat	0.586658	0.572175	0.839029	0.00295438	0.00339024	0.566272		1	1	1	0.248168	0.28478	1
Protein	0.289991	0.207876	0.628361	0.109522	0.742093	0.738393		1	1	1	1	1	1
Carbohydrates	0.984033	0.624991	0.743769	0.000195994	0.162959	0.145719		1	1	1	0.0164635	1	1
Water*	0.941102	0.446094	0.120715	0.592076	0.000226031	0.552207		1	1	1	1	0.0189867	1
Disaccharides	0.719003	0.0926138	0.385899	0.390031	0.912743	0.264935		1	1	1	1	1	1
Fiber	0.849618	0.716959	0.140396	0.290947	0.0272878	0.262906		1	1	1	1	1	1
Free saccharides	0.53966	0.0448924	0.0860101	0.214191	0.742762	0.0569439		1	1	1	1	1	1
Monosaccharides	0.29757	0.0753444	0.08733	0.770928	0.0632972	0.651561		1	1	1	1	1	1
Sucrose	0.543725	0.338713	0.364544	0.290894	0.564227	0.0109331		1	1	1	1	1	0.918379
Total sugars	0.509447	0.641486	0.891185	0.0991818	0.198378	0.926938		1	1	1	1	1	1
Added suggar	0.145449	0.00485254	0.177832	0.513282	0.760743	0.164257		1	0.407613	1	1	1	1
Whole grains	0.882777	0.191004	0.835328	0.411339	0.145796	0.408573		1	1	1	1	1	1
Folate (Folic Acid)	0.111613	0.331612	0.017561	0.552721	0.0265787	0.121823		1	1	1	1	1	1
Carotenoids	0.20057	0.484257	0.149418	0.286495	0.160502	0.00784941		1	1	1	1	1	0.65935
Niacin	0.301362	0.0991346	0.710963	0.353613	0.030688	0.880783		1	1	1	1	1	1
Niacin equivalents	0.28777	0.150534	0.728241	0.244356	0.0555213	0.843292		1	1	1	1	1	1
Vitamin A	0.694487	0.0433122	0.264401	0.492649	0.939322	0.753794		1	1	1	1	1	1
Retinol	0.605655	0.385256	0.867998	0.888171	0.28722	0.493529		1	1	1	1	1	1
Riboflavin	0.720724	0.920878	0.462595	0.565992	0.0798763	0.263752		1	1	1	1	1	1
Thiamine	0.841135	0.256135	0.786205	0.00581668	0.936559	0.016288		1	1	1	0.488601	1	1
Vitamin B6	0.0688956	0.00100437	0.787513	0.767979	0.1493	0.138092		1	0.0843673	1	1	1	1
Vitamin B12	0.80976	0.509822	0.703922	0.714474	0.913403	0.568777		1	1	1	1	1	1
Vitamin C	0.118498	0.939415	0.147872	0.469784	0.153274	0.0254366		1	1	1	1	1	1
Vitamin D	0.418197	0.0485838	0.0841968	0.269858	0.837939	0.0483478		1	1	1	1	1	1
Vitamin E	0.160404	0.0216731	0.0484298	0.00186566	0.0804785	2.43174e-07		1	1	1	0.156715	1	2.04266e-05
Vitamin K	0.573683	0.920091	0.0410217	0.047433	0.866547	0.310941		1	1	1	1	1	1
Phosphorus	0.512559	0.496448	0.36144	0.00595312	0.460278	0.053559		1	1	1	0.500062	1	1
Iron	0.928073	0.52564	0.740162	0.0345408	0.220068	0.819617		1	1	1	1	1	1
Iodine	0.553025	0.0981321	0.243175	0.00580888	0.0284021	0.962909		1	1	1	0.487946	1	1
Calcium	0.918141	0.0129241	0.0220501	0.0501062	0.684693	0.268067		1	1	1	1	1	1
Potassium	0.647723	0.379065	0.221891	0.000154315	0.0264611	0.0701731		1	1	1	0.0129624	1	1
Magnesium	0.979122	0.184556	0.177056	0.0851238	0.00424374	0.802218		1	1	1	1	0.356474	1
NaCl (Sodium Chloride, Salt)	0.445602	0.897892	0.40289	0.103001	0.411824	0.0681477		1	1	1	1	1	1
Sodium	0.425522	0.876592	0.449913	0.144647	0.324431	0.0659108		1	1	1	1	1	1
Selenium	0.0913303	0.560657	0.62265	0.202336	0.557098	0.158289		1	1	1	1	1	1
Zinc	0.858668	0.863337	0.442482	0.4701	0.657342	0.698557		1	1	1	1	1	1
Cholesterol	0.0763598	3.29353e-05	0.708655	0.0147864	0.352055	0.000382646		1	0.00276656	1	1	1	0.0321423
Monounsaturated fatty acids	0.945788	0.779031	0.689385	0.00213491	0.00234983	0.243906		1	1	1	0.179332	0.197386	1
Polyunsaturated fatty acids	0.710087	0.75381	0.655547	0.699527	0.682089	0.0275309		1	1	1	1	1	1
Saturated fatty acids	0.25733	0.810769	0.704144	0.0442465	0.0538166	0.120959		1	1	1	1	1	1
Taste preferences
Liking bitter total	0.175869	0.808557	0.991636	0.583656	0.0269264	0.705353		1	1	1	1	1	1
Liking sour total	0.254873	0.390506	0.715444	0.851517	0.678258	0.702331		1	1	1	1	1	1
Liking sweet total	0.993278	0.404291	0.77687	0.89072	0.405632	0.761196		1	1	1	1	1	1
Grape fruit (bitter)	0.316402	0.533109	0.894955	0.15809	0.721736	0.475878		1	1	1	1	1	1
Black coffeee (bitter)	0.187471	0.919731	0.820341	0.985344	0.00212823	0.11469		1	1	1	1	0.178771	1
Lemon (sour)	0.869226	0.604937	0.360808	0.899615	0.648249	0.512791		1	1	1	1	1	1
Juice (sour)	0.177912	0.984526	0.507445	0.00566471	0.388437	0.157543		1	1	1	0.475835	1	1
Candy (sweet)	0.716306	0.704799	0.769334	0.650841	0.598129	0.58157		1	1	1	1	1	1
Jam, marmelade (sweet)	0.770855	0.99067	0.874212	0.482689	0.339007	0.304531		1	1	1	1	1	1
* variables violating the test of assumption comparing MZ and DZ twins

## Sheet: Fig S1. data flowchart
Supplemental Figure 1. Data analysis flowchart. Steps in data preprocessing and modeling, including skewness assessment, log10 transformation for highly skewed variables, covariate adjustment, residual standardization, and ACE model fitting.

## Sheet: S6. ACE models 
Supplemental Table 6. ACE model estimations and nested models (AE, CE) including the model fit. BH-FDR-adjusted p-values (Benjamin-Hochberg method) is applied to ACE vs CE comparisons.
	Additive genetic effect (A)		Shared environment effect (C)		Non-shared environment effect (E)
	Mean	95% confidence interval	Mean	95% confidence interval	Mean	95% confidence interval	-2LL	df	diff LL	diff df	p-value	AIC	Adjusted p-value (FDR)
Food indices
PDI
ACE	0.54	0.485 - 0.595	0	0.000 - 0.000	0.46	0.405 - 0.515	7805.98	2827	-	-	-	7815.98
AE	0.54	0.485 - 0.595	-	-	0.46	0.405 - 0.515	7805.98	2828	3.01043e-10	1	1	7813.98
CE	-	-	0.353	0.308 - 0.399	0.647	0.601 - 0.692	7843	2828	37.019	1	1.17e-09	7851	7.47e-09
rMED
ACE	0.404	0.235 - 0.573	0.088	0 - 0.217	0.508	0.442 - 0.574	7822.26	2827	-	-	-	7832.26
AE	0.511	0.455 - 0.567	-	-	0.489	0.433 - 0.545	7824.06	2828	1.792	1	0.181	7832.06
CE	-	-	0.353	0.308 - 0.399	0.647	0.601 - 0.692	7841.65	2828	19.392	1	1.06e-05	7849.65	1.99954e-05
HNFI
ACE	0.41	0.345 - 0.474	0	0.000 - 0.000	0.59	0.526 - 0.655	7903.14	2827	-	-	-	7913.14
AE	0.41	0.345 - 0.474	-	-	0.59	0.526 - 0.655	7903.14	2828	1.25328e-09	1	0.99997	7911.14
CE	-	-	0.26	0.211 - 0.309	0.74	0.691 - 0.789	7923.97	2828	20.822	1	5e-06	7931.97	1.0375e-05
Food groups
Venison
ACE	0.614	0.561 - 0.667	0	0.000 - 0.000	0.386	0.333 - 0.439	7766.88	2827	-	-	-	7776.88
AE	0.614	0.561 - 0.667	-	-	0.386	0.333 - 0.439	7766.88	2828	7e-10	1	0.99998	7774.88
CE	-	-	0.352	0.306 - 0.398	0.648	0.602 - 0.694	7844.49	2828	77.608	1	1.25658e-18	7852.49	1.04296e-16
Alcoholic beverages
ACE	0.521	0.369 - 0.672	0.063	-0.057 - 0.183	0.417	0.360 - 0.473	7746.59	2827	-	-	-	7756.59
AE	0.594	0.545 - 0.644	-	-	0.406	0.356 - 0.455	7747.63	2828	1.03854	1	0.308162	7755.63
CE	-	-	0.4	0.357 - 0.444	0.6	0.556 - 0.643	7783.93	2828	37.3383	1	9.93145e-10	7791.93	6.86926e-09
Plant-based milk substitutes
ACE	0.537	0.479 - 0.594	0	0.000 - 0.000	0.463	0.406 - 0.521	7815.14	2827	-	-	-	7825.14
AE	0.537	0.479 - 0.594	-	-	0.463	0.406 - 0.521	7815.14	2828	9.1e-09	1	0.999924	7823.14
CE	-	-	0.315	0.268 - 0.362	0.685	0.638 - 0.732	7881.57	2828	66.4353	1	3.61571e-16	7889.57	3.00104e-09
Legumes
ACE	0.517	0.457 - 0.577	0	0.000 - 0.000	0.483	0.423 - 0.543	7841.63	2827	-	-	-	7851.63
AE	0.517	0.457 - 0.577	-	-	0.483	0.423 - 0.543	7841.63	2828	9.73068e-09	1	0.9999	7849.63
CE	-	-	0.309	0.262 - 0.356	0.691	0.644 - 0.738	7886.88	2828	45.25	1	1.73E‑11	7894.88	3.31545e-10
Coffee
ACE	0.508	0.448 - 0.567	0	0.000 - 0.000	0.492	0.433 - 0.552	7844.31	2827	-	-	-	7854.31
AE	0.508	0.448 - 0.567	-	-	0.492	0.433 - 0.552	7844.31	2828	1.33514e-09	1	0.999971	7852.31
CE	-	-	0.317	0.270 - 0.363	0.683	0.637 - 0.730	7882.37	2828	38.0628	1	6.85026e-10	7890.37	5.16883e-09
Coffee and Tea
ACE	0.506	0.448 - 0.563	0	0.000 - 0.000	0.494	0.437 - 0.552	7834.27	2827	-	-	-	7844.27
AE	0.506	0.448 - 0.563	-	-	0.494	0.437 - 0.552	7834.27	2828	-1.32786e-09	1	1	7842.27
CE	-	-	0.332	0.286 - 0.379	0.668	0.621 - 0.714	7865.51	2828	31.2406	1	2.27942e-08	7873.51	1.1129e-07
Total meat
ACE	0.449	0.384 - 0.515	0	0.000 - 0.000	0.551	0.485 - 0.616	7893.43	2827	-	-	-	7903.43
AE	0.449	0.384 - 0.515	-	-	0.551	0.485 - 0.616	7893.43	2828	-4.8e-11	1	1	7901.43
CE	-	-	0.252	0.203 - 0.301	0.748	0.699 - 0.797	7938.04	2828	44.6164	1	2.39671e-11	7946.04	3.31545e-10
Vegetables
ACE	0.438	0.374-0.503	0	0.000-0.000	0.562	0.497 - 0.626	7891.82	2827	-	-	-	7901.82
AE	0.438	0.374-0.503	-	-	0.562	0.497 - 0.626	7891.82	2828	1.506 × 10⁻⁹	1	0.999969	7899.82
CE	-	-	0.261	0.213-0.310	0.739	0.690 - 0.787	7927.67	2828	35.8569	1	2.123571E‑9	7935.67	1.17504e-08
Nuts and seeds
ACE	0.435	0.373 - 0.496	0	0.000 - 0.000	0.565	0.504 - 0.627	7885.74	2827	-	-	-	7895.74
AE	0.435	0.373 - 0.496	-	-	0.565	0.504 - 0.627	7885.74	2828	-3.09228e-11	1	1	7893.74
CE	-	-	0.282	0.234 - 0.330	0.718	0.670 - 0.766	7913.3	2828	27.5665	1	1.51782e-07	7921.3	6.27754e-07
Red meat
ACE	0.427	0.360 - 0.494	0	0.000 - 0.000	0.573	0.506 - 0.640	7909.2	2827	-	-	-	7919.2
AE	0.427	0.360 - 0.494	-	-	0.573	0.506 - 0.640	7909.2	2828	6e-11	1	0.999994	7917.2
CE	-	-	0.251	0.203 - 0.300	0.749	0.700 - 0.797	7937.58	2828	28.3755	1	9.99224e-08	7945.58	4.36503e-07
Sugar sweetened beverages
ACE	0.417	0.353 - 0.480	0	0.000 - 0.000	0.583	0.520 - 0.647	7903.59	2827	-	-	-	7913.59
AE	0.417	0.353 - 0.480	-	-	0.583	0.520 - 0.647	7903.59	2828	-2.72848e-11	1	1	7911.59
CE	-	-	0.266	0.218 - 0.315	0.734	0.685 - 0.782	7927.36	2828	23.7688	1	1.08632e-06	7935.36	3.33941e-06
Fruits and berries
ACE	0.396	0.210 - 0.582	0.017	0 - 0.155	0.587	0.514 - 0.661	7903.08	2827	-	-	-	7913.08
AE	0.417	0.354 - 0.480	-	-	0.583	0.520 - 0.646	7903.14	2828	0.0571624	1	0.811038	7911.14
CE	-	-	0.277	0.228 - 0.325	0.723	0.675 - 0.772	7918.84	2828	15.7577	1	7.1994e-05	7926.84	0.000103026
Desserts
ACE	0.399	0.336 - 0.462	0	0.000 - 0.000	0.601	0.538 - 0.664	7909.91	2827	-	-	-	7919.91
AE	0.399	0.336 - 0.462	-	-	0.601	0.538 - 0.664	7909.91	2828	1.45428e-09	1	0.99997	7917.91
CE	-	-	0.26	0.211 - 0.308	0.74	0.692 - 0.789	7932.96	2828	23.0538	1	1.57531e-06	7940.96	4.63033e-06
Vegetables and Potatoes
ACE	0.38	0.313 - 0.446	0	0.000 - 0.000	0.62	0.554 - 0.687	7925.11	2827	-	-	-	7935.11
AE	0.38	0.313 - 0.446	-	-	0.62	0.554 - 0.687	7925.11	2828	1.14915e-08	1	0.999915	7933.11
CE	-	-	0.234	0.184 - 0.283	0.766	0.717 - 0.816	7948.97	2828	23.8647	1	1.03352e-06	7956.97	3.2993e-06
Milk
ACE	0.376	0.308 - 0.444	0	0.000 - 0.000	0.624	0.556 - 0.692	7935.73	2827	-	-	-	7945.73
AE	0.376	0.308 - 0.444	-	-	0.624	0.556 - 0.692	7935.73	2828	3e-09	1	0.999957	7943.73
CE	-	-	0.23	0.180 - 0.279	0.77	0.721 - 0.820	7954.89	2828	19.1616	1	1.20103e-05	7962.89	2.21524e-05
Desserts and Sweets
ACE	0.372	0.307 - 0.437	0	0.000 - 0.000	0.628	0.563 - 0.693	7926.62	2827	-	-	-	7936.62
AE	0.372	0.307 - 0.437	-	-	0.628	0.563 - 0.693	7926.62	2828	7.08769e-09	1	0.999933	7934.62
CE	-	-	0.226	0.177 - 0.276	0.774	0.724 - 0.823	7957.04	2828	30.4243	1	3.4716e-08	7965.04	1.60079e-07
Seafood
ACE	0.37	0.305 - 0.435	0	0.000 - 0.000	0.63	0.565 - 0.695	7924.97	2827	-	-	-	7934.97
AE	0.37	0.305 - 0.435	-	-	0.63	0.565 - 0.695	7924.97	2828	0	1	1	7932.97
CE	-	-	0.239	0.190 - 0.288	0.761	0.712 - 0.810	7943.87	2828	18.9018	1	1.37625e-05	7951.87	2.43039e-05
Sodas
ACE	0.316	0.121 - 0.512	0.039	-0.103 - 0.181	0.645	0.566 - 0.723	7932.52	2827	-	-	-	7942.52
AE	0.366	0.301 - 0.432	-	-	0.634	0.568 - 0.699	7932.8	2828	0.285655	1	0.593019	7940.8
CE	-	-	0.247	0.198 - 0.296	0.753	0.704 - 0.802	7941.91	2828	9.39899	1	0.00217105	7949.91	0.00237102
Sweets
ACE	0.341	0.274 - 0.407	0	0.000 - 0.000	0.659	0.593 - 0.726	7943.8	2827	-	-	-	7953.8
AE	0.341	0.274 - 0.407	-	-	0.659	0.593 - 0.726	7943.8	2828	-1.94632e-10	1	1	7951.8
CE	-	-	0.203	0.154 - 0.253	0.797	0.747 - 0.846	7971.27	2828	27.4788	1	1.58829e-07	7979.27	6.27754e-07
Blood and Offal products
ACE	0.339	0.257 - 0.421	0	0.000 - 0.000	0.661	0.579 - 0.743	7973.44	2827	-	-	-	7983.44
AE	0.339	0.257 - 0.421	-	-	0.661	0.579 - 0.743	7973.44	2828	-1.50067e-10	1	1	7981.44
CE	-	-	0.157	0.106 - 0.207	0.843	0.793 - 0.894	7996.41	2828	22.9703	1	1.64524e-06	8004.41	4.68611e-06
Butter
ACE	0.331	0.265 - 0.396	0	0.000 - 0.000	0.669	0.604 - 0.735	7946.71	2827	-	-	-	7956.71
AE	0.331	0.265 - 0.396	-	-	0.669	0.604 - 0.735	7946.71	2828	-4e-10	1	1	7954.71
CE	-	-	0.215	0.166 - 0.265	0.785	0.735 - 0.834	7963.01	2828	16.3006	1	5.40459e-05	7971.01	7.96465e-05
Wholegrain products
ACE	0.321	0.252 - 0.390	0	0.000 - 0.000	0.679	0.610 - 0.748	7959.78	2827	-	-	-	7969.78
AE	0.321	0.252 - 0.390	-	-	0.679	0.610 - 0.748	7959.78	2828	3e-10	1	0.999987	7967.78
CE	-	-	0.202	0.153 - 0.252	0.798	0.748 - 0.847	7972.16	2828	12.3821	1	0.0004335	7980.16	0.000492081
Root vegetables
ACE	0.314	0.243 - 0.385	0	0.000 - 0.000	0.686	0.615 - 0.757	7962.42	2827	-	-	-	7972.42
AE	0.314	0.243 - 0.385	-	-	0.686	0.615 - 0.757	7962.42	2828	2e-09	1	0.999961	7970.42
CE	-	-	0.178	0.127 - 0.228	0.822	0.772 - 0.873	7984.68	2828	22.2522	1	2.39089e-06	7992.68	5.70471e-06
Dairy products
ACE	0.311	0.243 - 0.380	0	0.000 - 0.000	0.689	0.620 - 0.757	7959.45	2827	-	-	-	7969.45
AE	0.311	0.243 - 0.380	-	-	0.689	0.620 - 0.757	7959.45	2828	8.55e-08	1	0.999993	7967.45
CE	-	-	0.189	0.139 - 0.239	0.811	0.761 - 0.861	7978.38	2828	18.9228	1	1.36117e-05	7986.38	2.45968e-05
Poultry
ACE	0.292	0.223 - 0.361	0	0.000 - 0.000	0.708	0.639 - 0.777	7969.64	2827	-	-	-	7979.64
AE	0.292	0.223 - 0.361	-	-	0.708	0.639 - 0.777	7969.64	2828	-1.55524e-10	1	1	7977.64
CE	-	-	0.186	0.136 - 0.236	0.814	0.764 - 0.864	7981.18	2828	11.5374	1	0.000682111	7989.18	0.000763964
Refined grain products
ACE	0.288	0.218 - 0.359	0	0.000 - 0.000	0.712	0.641 - 0.782	7971.05	2827	-	-	-	7981.05
AE	0.288	0.218 - 0.359	-	-	0.712	0.641 - 0.782	7971.05	2828	-3.18323e-11	1	1	7979.05
CE	-	-	0.184	0.134 - 0.234	0.816	0.766 - 0.866	7979.66	2828	8.60999	1	0.00334324	7987.66	0.00360041
Saussage
ACE	0.276	0.203 - 0.350	0	0.000 - 0.000	0.724	0.650 - 0.797	7981.74	2827	-	-	-	7991.74
AE	0.276	0.203 - 0.350	-	-	0.724	0.650 - 0.797	7981.74	2828	-1.02864e-09	1	1	7989.74
CE	-	-	0.155	0.105 - 0.206	0.845	0.794 - 0.895	7996.58	2828	14.843	1	0.000116841	8004.58	0.000155789
Egg
ACE	0.272	0.204 - 0.339	0	0.000 - 0.000	0.728	0.661 - 0.796	7972.03	2827	-	-	-	7982.03
AE	0.272	0.204 - 0.339	-	-	0.728	0.661 - 0.796	7972.03	2828	4.00178e-11	1	0.999995	7980.03
CE	-	-	0.184	0.133 - 0.234	0.816	0.766 - 0.867	7980.43	2828	8.39549	1	0.00376152	7988.43	0.0039496
Soured milk products
ACE	0.256	0.186 - 0.327	0	0.000 - 0.000	0.744	0.673 - 0.814	7983.94	2827	-	-	-	7993.94
AE	0.256	0.186 - 0.327	-	-	0.744	0.673 - 0.814	7983.94	2828	-8.476e-07	1	1	7991.94
CE	-	-	0.15	0.099 - 0.201	0.85	0.799 - 0.901	7999.4	2828	15.4624	1	8.41622e-05	8007.4	0.000119824
Potatoes
ACE	0.146	0 - 0.357	0.07	-0.080 - 0.220	0.784	0.698 - 0.870	7990.17	2827	-	-	-	8000.17
AE	0.238	0.168 - 0.308	-	-	0.762	0.692 - 0.832	7991	2828	0.834	1	0.361	7999
CE	-	-	0.166	0.116 - 0.217	0.834	0.783 - 0.884	7991.98	2828	1.806	1	0.179	7999.98	0.179
Nutrients
Fiber
ACE	0.5	0.438 - 0.562	0	0.000 - 0.000	0.5	0.438 - 0.562	7859.24	2827	-	-	-	7869.24
AE	0.5	0.438 - 0.562	-	-	0.5	0.438 - 0.562	7859.24	2828	2.18279e-11	1	0.999996	7867.24
CE	-	-	0.292	0.244 - 0.339	0.708	0.661 - 0.756	7904.49	2828	45.2481	1	1.73587e-11	7912.49	3.35539e-10
Vitamin B12
ACE	0.462	0.399 - 0.525	0	0.000 - 0.000	0.538	0.475 - 0.601	7880.85	2827	-	-	-	7890.85
AE	0.462	0.399 - 0.525	-	-	0.538	0.475 - 0.601	7880.85	2828	4e-09	1	0.99995	7888.85
CE	-	-	0.283	0.235 - 0.331	0.717	0.669 - 0.765	7912.54	2828	31.6983	1	1.80082e-08	7920.54	9.45428e-08
Magnesium
ACE	0.451	0.390 - 0.513	0	0.000 - 0.000	0.549	0.487 - 0.610	7878.64	2827	-	-	-	7888.64
AE	0.451	0.390 - 0.513	-	-	0.549	0.487 - 0.610	7878.64	2828	1.70621e-09	1	0.999967	7886.64
CE	-	-	0.294	0.247 - 0.342	0.706	0.658 - 0.753	7901.07	2828	22.433	1	2.17606e-06	7909.07	5.45049e-06
Vitamin B6
ACE	0.435	0.250 - 0.620	0.004	0.000 - 0.139	0.561	0.486 - 0.636	7895.74	2827	-	-	-	7905.74
AE	0.44	0.376 - 0.504	-	-	0.56	0.496 - 0.624	7895.74	2828	0.00356	1	0.952392	7903.74
CE	-	-	0.281	0.233 - 0.329	0.719	0.671 - 0.767	7914.1	2828	18.3578	1	1.83071e-05	7922.1	3.13836e-05
Monosaccharides
ACE	0.428	0.364 - 0.493	0	0.000 - 0.000	0.572	0.507 - 0.636	7899.76	2827	-	-	-	7909.76
AE	0.428	0.364 - 0.493	-	-	0.572	0.507 - 0.636	7899.76	2828	3.53703e-09	1	0.999953	7907.76
CE	-	-	0.267	0.219 - 0.315	0.733	0.685 - 0.781	7924.04	2828	24.2886	1	8.29283e-07	7932.04	2.90249e-06
Calcium
ACE	0.386	0.199 - 0.574	0.009	0.000 - 0.149	0.605	0.531 - 0.678	7907.56	2827	-	-	-	7917.56
AE	0.397	0.334 - 0.461	-	-	0.603	0.539 - 0.666	7907.57	2828	0.0151097	1	0.902169	7915.57
CE	-	-	0.265	0.217 - 0.314	0.735	0.686 - 0.783	7922.47	2828	14.9124	1	0.000112619	7930.47	0.00015258
Iodine
ACE	0.395	0.329 - 0.460	0	0.000 - 0.000	0.605	0.540 - 0.671	7915.69	2827	-	-	-	7925.69
AE	0.395	0.329 - 0.460	-	-	0.605	0.540 - 0.671	7915.69	2828	4.11e-10	1	0.999984	7923.69
CE	-	-	0.251	0.202 - 0.300	0.749	0.700 - 0.798	7934.43	2828	18.7396	1	1.49837e-05	7942.43	2.62215e-05
Retinol, vitamin A
ACE	0.395	0.329 - 0.461	0	0.000 - 0.000	0.605	0.539 - 0.671	7922.7	2827	-	-	-	7932.7
AE	0.395	0.329 - 0.461	-	-	0.605	0.539 - 0.671	7922.7	2828	7.9217e-10	1	0.999977	7930.7
CE	-	-	0.251	0.203 - 0.300	0.749	0.700 - 0.797	7939.23	2828	16.5306	1	4.78708e-05	7947.23	7.31117e-05
Free saccharides
ACE	0.395	0.331 - 0.459	0	0.000 - 0.000	0.605	0.541 - 0.669	7912.3	2827	-	-	-	7922.3
AE	0.395	0.331 - 0.459	-	-	0.605	0.541 - 0.669	7912.3	2828	-2.54658e-11	1	1	7920.3
CE	-	-	0.252	0.203 - 0.300	0.748	0.700 - 0.797	7936.29	2828	23.9835	1	9.71655e-07	7944.29	3.26476e-06
Added sucrose
ACE	0.387	0.321 - 0.452	0	0.000 - 0.000	0.613	0.548 - 0.679	7922.01	2827	-	-	-	7932.01
AE	0.387	0.321 - 0.452	-	-	0.613	0.548 - 0.679	7922.01	2828	4.18368e-10	1	0.999984	7930.01
CE	-	-	0.244	0.195 - 0.293	0.756	0.707 - 0.805	7944.22	2828	22.2093	1	2.44488e-06	7952.22	5.70471e-06
Niacin, nicotinic acid, vitamin B3
ACE	0.385	0.318 - 0.452	0	0.000 - 0.000	0.615	0.548 - 0.682	7927.38	2827	-	-	-	7937.38
AE	0.385	0.318 - 0.452	-	-	0.615	0.548 - 0.682	7927.38	2828	7.95808e-10	1	0.999977	7935.38
CE	-	-	0.232	0.183 - 0.282	0.768	0.718 - 0.817	7951.96	2828	24.5838	1	7.11477e-07	7959.96	2.71655e-06
Saturated fatty acids
ACE	0.384	0.319 - 0.449	0	0.000 - 0.000	0.616	0.551 - 0.681	7921.5	2827	-	-	-	7931.5
AE	0.384	0.319 - 0.449	-	-	0.616	0.551 - 0.681	7921.5	2828	4.73847e-10	1	0.999983	7929.5
CE	-	-	0.243	0.194 - 0.292	0.757	0.708 - 0.806	7943.91	2828	22.4066	1	2.20615e-06	7951.91	5.45049e-06
Vitamin K
ACE	0.382	0.317 - 0.448	0	0.000 - 0.000	0.618	0.552 - 0.683	7921.12	2827	-	-	-	7931.12
AE	0.382	0.317 - 0.448	-	-	0.618	0.552 - 0.683	7921.12	2828	7.16682e-10	1	0.999979	7929.12
CE	-	-	0.243	0.194 - 0.292	0.757	0.708 - 0.806	7941.1	2828	19.9798	1	7.82657e-06	7949.1	1.60349e-05
Wholegrains
ACE	0.373	0.305 - 0.442	0	0.000 - 0.000	0.627	0.558 - 0.695	7937.81	2827	-	-	-	7947.81
AE	0.373	0.305 - 0.442	-	-	0.627	0.558 - 0.695	7937.81	2828	9.04038e-10	1	0.999976	7945.81
CE	-	-	0.224	0.175 - 0.274	0.776	0.726 - 0.825	7958.7	2828	20.8863	1	4.87367e-06	7966.7	1.04971e-05
Polyunsaturated fatty acids
ACE	0.357	0.166 - 0.547	0.008	0 - 0.150	0.636	0.562 - 0.710	7927.61	2827	-	-	-	7937.61
AE	0.366	0.302 - 0.430	-	-	0.634	0.570 - 0.698	7927.62	2828	0.0108354	1	0.917095	7935.62
CE	-	-	0.248	0.199 - 0.297	0.752	0.703 - 0.801	7940.24	2828	12.6217	1	0.000381287	7948.24	0.0004511
Niacin equivalents
ACE	0.362	0.293 - 0.431	0	0.000 - 0.000	0.638	0.569 - 0.707	7939.92	2827	-	-	-	7949.92
AE	0.362	0.293 - 0.431	-	-	0.638	0.569 - 0.707	7939.92	2828	5.47061e-09	1	0.999941	7947.92
CE	-	-	0.213	0.163 - 0.263	0.787	0.737 - 0.837	7964.24	2828	24.3212	1	8.15361e-07	7972.24	2.90249e-06
Potassium
ACE	0.361	0.296 - 0.426	0	0.000 - 0.000	0.639	0.574 - 0.704	7931.81	2827	-	-	-	7941.81
AE	0.361	0.296 - 0.426	-	-	0.639	0.574 - 0.704	7931.81	2828	1.75078e-09	1	0.999967	7939.81
CE	-	-	0.241	0.192 - 0.290	0.759	0.710 - 0.808	7945.15	2828	13.3397	1	0.000259852	7953.15	0.000325784
Selenium
ACE	0.355	0.288 - 0.422	0	0.000-0.000	0.645	0.578 - 0.712	7934.83	2827	-	-	-	7944.83
AE	0.355	0.288 - 0.422	-	-	0.645	0.578 - 0.712	7934.83	2828	-2.25555e-10	1	1	7942.83
CE	-	-	0.216	0.166 - 0.265	0.784	0.735 - 0.834	7957.77	2828	22.9374	1	1.67361e-06	7965.77	4.68611e-06
Protein
ACE	0.351	0.282 - 0.419	0	0.000 - 0.000	0.649	0.581 - 0.718	7944.2	2827	-	-	-	7954.2
AE	0.351	0.282 - 0.419	-	-	0.649	0.581 - 0.718	7944.2	2828	-1.05501e-10	1	1	7952.2
CE	-	-	0.217	0.167 - 0.266	0.783	0.734 - 0.833	7960.63	2828	16.4336	1	5.03856e-05	7968.63	7.55783e-05
Vitamin E
ACE	0.347	0.284 - 0.409	0	0.000 - 0.000	0.653	0.591 - 0.716	7926.74	2827	-	-	-	7936.74
AE	0.347	0.284 - 0.409	-	-	0.653	0.591 - 0.716	7926.74	2828	6.31189e-10	1	0.99998	7934.74
CE	-	-	0.242	0.193 - 0.291	0.758	0.709 - 0.807	7941.36	2828	14.6181	1	0.000131642	7949.36	0.00017278
Sucrose
ACE	0.347	0.281 - 0.413	0	0.000 - 0.000	0.653	0.587 - 0.719	7940.59	2827	-	-	-	7950.59
AE	0.347	0.281 - 0.413	-	-	0.653	0.587 - 0.719	7940.59	2828	4.26826e-09	1	0.999948	7948.59
CE	-	-	0.218	0.169 - 0.268	0.782	0.732 - 0.831	7961.52	2828	20.9343	1	4.75316e-06	7969.52	1.04971e-05
Vitamin C
ACE	0.335	0.267 - 0.402	0	0.000 - 0.000	0.665	0.598 - 0.733	7943.43	2827	-	-	-	7953.43
AE	0.335	0.267 - 0.402	-	-	0.665	0.598 - 0.733	7943.43	2828	5e-10	1	0.999983	7951.43
CE	-	-	0.206	0.156 - 0.256	0.794	0.744 - 0.844	7964.34	2828	20.9023	1	4.83313e-06	7972.34	1.04971e-05
Riboflavin
ACE	0.335	0.267 - 0.402	0	0.000 - 0.000	0.665	0.598 - 0.733	7949.4	2827	-	-	-	7959.4
AE	0.335	0.267 - 0.402	-	-	0.665	0.598 - 0.733	7949.4	2828	5.64796e-10	1	0.999981	7957.4
CE	-	-	0.209	0.159 - 0.259	0.791	0.741 - 0.841	7966.74	2828	17.3366	1	3.13099e-05	7974.74	5.15693e-05
Phosphorus
ACE	0.327	0.259 - 0.394	0	0.000 - 0.000	0.673	0.606 - 0.741	7948.8	2827	-	-	-	7958.8
AE	0.327	0.259 - 0.394	-	-	0.673	0.606 - 0.741	7948.8	2828	1.09139e-11	1	0.999997	7956.8
CE	-	-	0.207	0.157 - 0.257	0.793	0.743 - 0.843	7965.54	2828	16.7343	1	4.29955e-05	7973.54	6.68819e-05
Beta-carotene
ACE	0.326	0.260 - 0.393	0	0.000 - 0.000	0.674	0.607 - 0.740	7945.6	2827	-	-	-	7955.6
AE	0.326	0.260 - 0.393	-	-	0.674	0.607 - 0.740	7945.6	2828	-1.00044e-10	1	1	7953.6
CE	-	-	0.209	0.159 - 0.259	0.791	0.741 - 0.841	7962.85	2828	17.2546	1	3.26912e-05	7970.85	5.28088e-05
Cholesterol
ACE	0.322	0.257 - 0.387	0	0.000 - 0.000	0.678	0.613 - 0.743	7948.3	2827	-	-	-	7958.3
AE	0.322	0.257 - 0.387	-	-	0.678	0.613 - 0.743	7948.3	2828	-8.6402e-11	1	1	7956.3
CE	-	-	0.214	0.164-0.264	0.786	0.736 - 0.836	7962.8	2828	14.5044	1	0.000139836	7970.8	0.000180711
Vitamin D
ACE	0.316	0.241 - 0.390	0	0.000 - 0.000	0.684	0.610 - 0.759	7968.15	2827	-	-	-	7978.15
AE	0.316	0.241 - 0.390	-	-	0.684	0.610 - 0.759	7968.15	2828	-8.54925e-11	1	1	7976.15
CE	-	-	0.165	0.114 - 0.215	0.835	0.785 - 0.886	7990.74	2828	22.5913	1	2.00393e-06	7998.74	5.26032e-06
Folate (Folic Acid)
ACE	0.305	0.106 - 0.504	0.005	0.000 - 0.151	0.690	0.611 - 0.769	7951.7	2827	-	-	-	7961.7
AE	0.311	0.244 - 0.378	-	-	0.689	0.622 - 0.756	7951.71	2828	0.0044694	1	0.946698	7959.71
CE	-	-	0.209	0.159 - 0.259	0.791	0.741 - 0.841	7960.26	2828	8.55551	1	0.00344478	7968.26	0.0036628
Total sugars
ACE	0.31	0.241 - 0.380	0	0.000 - 0.000	0.69	0.620 - 0.759	7965.01	2827	-	-	-	7975.01
AE	0.31	0.241 - 0.380	-	-	0.69	0.620 - 0.759	7965.01	2828	-5.91172e-11	1	1	7973.01
CE	-	-	0.194	0.144 - 0.244	0.806	0.756 - 0.856	7977.47	2828	12.4619	1	0.000415336	7985.47	0.000477921
Energy (kcal)
ACE	0.308	0.239 - 0.377	0	0.000 - 0.000	0.692	0.623 - 0.761	7966.82	2827	-	-	-	7976.82
AE	0.308	0.239 - 0.377	-	-	0.692	0.623 - 0.761	7966.82	2828	-6.41194e-10	1	1	7974.82
CE	-	-	0.189	0.139 - 0.240	0.811	0.760 - 0.861	7981.96	2828	15.141	1	9.97847e-05	7989.96	0.000137408
Disaccharides
ACE	0.292	0.222 - 0.362	0	0.000 - 0.000	0.708	0.638 - 0.778	7970.42	2827	-	-	-	7980.42
AE	0.292	0.222 - 0.362	-	-	0.708	0.638 - 0.778	7970.42	2828	-1.00044e-10	1	1	7978.42
CE	-	-	0.173	0.122 - 0.223	0.827	0.777 - 0.878	7987.33	2828	16.9085	1	3.92248e-05	7995.33	6.21676e-05
Vitamin A
ACE	0.286	0.215 - 0.358	0	0.000 - 0.000	0.714	0.642 - 0.785	7976.37	2827	-	-	-	7986.37
AE	0.286	0.215 - 0.358	-	-	0.714	0.642 - 0.785	7976.37	2828	−3.45608e-11	1	1	7984.37
CE	-	-	0.171	0.121 - 0.222	0.829	0.778 - 0.879	7989.4	2828	13.0296	1	0.000306612	7997.4	0.000378756
Fat
ACE	0.286	0.214 - 0.359	0	0.000 - 0.000	0.714	0.641 - 0.786	7977.39	2827	-	-	-	7987.39
AE	0.286	0.214 - 0.359	-	-	0.714	0.641 - 0.786	7977.39	2828	3.01043e-10	1	0.999986	7985.39
CE	-	-	0.165	0.114 - 0.216	0.835	0.784 - 0.886	7992.74	2828	15.3461	1	8.9505e-05	8000.74	0.000125307
Zinc
ACE	0.273	0.202 - 0.344	0	0.000 - 0.000	0.727	0.656 - 0.798	7979.66	2827	-	-	-	7989.66
AE	0.273	0.202 - 0.344	-	-	0.727	0.656 - 0.798	7979.66	2828	-6.73026e-11	1	1	7987.66
CE	-	-	0.165	0.114 - 0.215	0.835	0.785 - 0.886	7992.2	2828	12.5393	1	0.000398479	8000.2	0.000464892
Carbohydrates
ACE	0.273	0.198 - 0.349	0	0.000 - 0.000	0.727	0.651 - 0.802	7983.94	2827	-	-	-	7993.94
AE	0.273	0.198 - 0.349	-	-	0.727	0.651 - 0.802	7983.94	2828	-2.32831e-10	1	1	7991.94
CE	-	-	0.137	0.086 - 0.188	0.863	0.812 - 0.914	8003.8	2828	19.8543	1	8.35732e-06	8011.8	1.67146e-05
Thiamine
ACE	0.266	0.197 - 0.335	0	0.000 - 0.000	0.734	0.665 - 0.803	7978	2827	-	-	-	7988
AE	0.266	0.197 - 0.335	-	-	0.734	0.665 - 0.803	7978	2828	-6.56e-10	1	1	7986
CE	-	-	0.166	0.116 - 0.217	0.834	0.783 - 0.884	7990.69	2828	12.6825	1	0.000369098	7998.69	0.000446192
Monounsaturated fatty acids
ACE	0.248	0.174 - 0.322	0	0.000-0.000	0.752	0.678 - 0.826	7991.76	2827	-	-	-	8001.76
AE	0.248	0.174 - 0.322	-	-	0.752	0.678 - 0.826	7991.76	2828	-1.84627e-10	1	1	7999.76
CE	-	-	0.138	0.086 - 0.189	0.862	0.811 - 0.914	8004.43	2828	12.6687	1	0.000371827	8012.43	0.000446192
Iron
ACE	0.225	0.152 - 0.298	0	0.000 - 0.000	0.775	0.702 - 0.848	7996.85	2827	-	-	-	8006.85
AE	0.225	0.152 - 0.298	-	-	0.775	0.702 - 0.848	7996.85	2828	-8.40373e-10	1	1	8004.85
CE	-	-	0.141	0.090 - 0.192	0.859	0.808 - 0.910	8002.74	2828	5.88383	1	0.0152805	8010.74	0.0154646
Sodium Chloride (Salt)
ACE	0.217	0.146 - 0.288	0	0.000 - 0.000	0.783	0.712 - 0.854	7994.87	2827	-	-	-	8004.87
AE	0.217	0.146 - 0.288	-	-	0.783	0.712 - 0.854	7994.87	2828	0	1	1	8002.87
CE	-	-	0.136	0.085 - 0.187	0.864	0.813 - 0.915	8002.49	2828	7.6246	1	0.00575775	8010.49	0.005971
Sodium
ACE	0.202	0.131 - 0.273	0	0.000 - 0.000	0.798	0.727 - 0.869	7999.27	2827	-	-	-	8009.27
AE	0.202	0.131 - 0.273	-	-	0.798	0.727 - 0.869	7999.27	2828	-3.58159e-09	1	1	8007.27
CE	-	-	0.125	0.074 - 0.177	0.875	0.823 - 0.926	8006.43	2828	7.15632	1	0.00747004	8014.43	0.00765223
Alcohol*
ACE	0.492	0.355 - 0.629	0.144	0.032 - 0.256	0.364	0.315 - 0.413	7638.09	2827	-	-	-	7648.09
AE	0.654	0.612 - 0.697	-	-	0.346	0.303 - 0.388	7644.1	2828	6.01377	1	0.0141947	7652.1
CE	-	-	0.469	0.428 - 0.510	0.531	0.490 - 0.572	7679.88	2828	41.7864	1	1.01811e-10	7687.88	1.06902e-09
Water*
ACE	0.418	0.353 - 0.482	0	0.000 - 0.000	0.582	0.518 - 0.647	7905.88	2827	-	-	-	7915.88
CE	0.418	0.353 - 0.482	-	-	0.582	0.518 - 0.647	7905.88	2828	3.23053e-09	1	0.999955	7913.88
CE	-	-	0.266	0.218 - 0.315	0.734	0.685 - 0.782	7925.59	2828	19.7043	1	9.03997e-06	7933.59	1.76595e-05
Taste preferences
Bitter preferences
ACE	0.56	0.506 - 0.614	0	0.000 - 0.000	0.44	0.386 - 0.494	7790.64	2825	-	-	-	7800.64
AE	0.56	0.506 - 0.614	-	-	0.44	0.386 - 0.494	7790.64	2826	1.05501e-10	1	1	7798.64
CE	-	-	0.355	0.310 - 0.401	0.645	0.599 - 0.690	7838.2	2826	47.561	1	5.33e-12	7846.2	2.2386e-10
Liking black coffee
ACE	0.544	0.490 - 0.599	0	0.000 - 0.000	0.456	0.401 - 0.510	7783.2	2820	-	-	-	7793.2
AE	0.544	0.490 - 0.599	-	-	0.456	0.401 - 0.510	7783.2	2821	-3.91e-08	1	1	7791.2
CE	-	-	0.356	0.310 - 0.401	0.644	0.599 - 0.690	7824.57	2821	41.3691	1	1.26032e-10	7832.57	1.1763e-09
Liking Grape fruit
ACE	0.467	0.404 - 0.530	0	0.000 - 0.000	0.533	0.470 - 0.596	7724.49	2772	-	-	-	7734.49
AE	0.467	0.404 - 0.530	-	-	0.533	0.470 - 0.596	7724.49	2773	-4.111e-07	1	1	7732.49
CE	-	-	0.286	0.238 - 0.335	0.714	0.665 - 0.762	7760.69	2773	36.1988	1	1.78182e-09	7768.69	1.06909e-08
Sweet preferences
ACE	0.437	0.370 - 0.504	0	0.000 - 0.000	0.563	0.496 - 0.630	7904.93	2826	-	-	-	7914.93
AE	0.437	0.370 - 0.504	-	-	0.563	0.496 - 0.630	7904.93	2827	1.273e-07	1	0.999991	7912.93
CE	-	-	0.238	0.189 - 0.287	0.762	0.713 - 0.811	7948.54	2827	43.6175	1	3.9926e-11	7956.54	4.79112e-10
Liking sweets
ACE	0.453	0.388 - 0.518	0	0.000 - 0.000	0.547	0.482 - 0.612	7887.44	2825	-	-	-	7897.44
AE	0.453	0.388 - 0.518	-	-	0.547	0.482 - 0.612	7887.44	2826	1.1e-09	1	0.999974	7895.44
CE	-	-	0.257	0.209 - 0.306	0.743	0.694 - 0.791	7932.16	2826	44.7176	1	2.27606e-11	7940.16	3.35539e-10
Liking jam, marmalade
ACE	0.329	0.257 - 0.401	0	0.000 - 0.000	0.671	0.599 - 0.743	7960.09	2826	-	-	-	7970.09
AE	0.329	0.257 - 0.401	-	-	0.671	0.599 - 0.743	7960.09	2827	2.965e-07	1	0.999986	7968.09
CE	-	-	0.181	0.131 - 0.231	0.819	0.769 - 0.869	7982.92	2827	22.8317	1	1.76827e-06	7990.92	4.79145e-06
Sour preferences
ACE	0.318	0.249 - 0.388	0	0.000 - 0.000	0.682	0.612 - 0.751	7961.79	2826	-	-	-	7971.79
AE	0.318	0.249 - 0.388	-	-	0.682	0.612 - 0.751	7961.79	2827	-5.475e-07	1	1	7969.79
CE	-	-	0.204	0.154 - 0.254	0.796	0.746 - 0.846	7971.76	2827	9.96758	1	0.00159321	7979.76	0.00176091
Liking Lemon
ACE	0.374	0.306 - 0.442	0	0.000 - 0.000	0.626	0.558 - 0.694	7925.69	2823	-	-	-	7935.69
AE	0.374	0.306 - 0.442	-	-	0.626	0.558 - 0.694	7925.69	2824	1.46e-08	1	0.999997	7933.69
CE	-	-	0.231	0.182 - 0.281	0.769	0.719 - 0.818	7943.62	2824	17.9327	1	2.28849e-05	7951.62	3.84466e-05
Liking juice
ACE	0.283	0.213 - 0.353	0	0.000 - 0.000	0.717	0.647 - 0.787	7974.56	2826	-	-	-	7984.56
AE	0.283	0.213 - 0.353	-	-	0.717	0.647 - 0.787	7974.56	2827	-4.18e-08	1	1	7982.56
CE	-	-	0.173	0.122 - 0.224	0.827	0.776 - 0.878	7988.67	2827	14.1008	1	0.000173274	7996.67	0.00022053
*Excluded vars due to violation of assumtions

## Sheet: S7. Freq. food groups
Supplemental Table 7. Number of intakes per day in each of the 30 evaluated food groups, sorted from highest to lowest mean intakes per day.
			95% confidence interval
	Mean	SD	lower	upper	min	max
Food groups
Dairy products	3.33756	2.20109	3.25649	3.41862	0	19.472
Vegetables and Potatoes	2.37705	1.67005	2.31555	2.43856	0.015	15.706
Vegetables	1.8925	1.54591	1.83556	1.94944	0	15.7
Coffee and Tea	1.53641	1.46546	1.48243	1.59038	0	9
Total meat	1.34495	1.08074	1.30515	1.38475	0	8.28
Butter	1.31831	1.2579	1.27198	1.36464	0	12
Coffee	1.2178	1.35289	1.16797	1.26763	0	8
Fruits and berries	1.00534	1.00625	0.968281	1.0424	0	10.58
Wholegrain products	0.998784	0.935852	0.964316	1.03325	0	8.52
Refined grain products	0.991298	0.714604	0.964979	1.01762	0	10.5
Sweets and desserts	0.721724	0.622566	0.698794	0.744653	0	7.74
Milk	0.550141	0.859797	0.518474	0.581808	0	12
Sodas	0.541218	0.745808	0.513749	0.568686	0	8
Sweets	0.527174	0.516821	0.508139	0.546209	0	5.84
Potatoes	0.484554	0.402758	0.469721	0.499388	0	7.5
Alcoholic beverages	0.413452	0.514451	0.394504	0.432399	0	7.86
Sugar-sweetened beverages	0.408881	0.623048	0.385933	0.431828	0	8
Legumes	0.373354	0.621356	0.350469	0.396239	0	9
Red meat	0.329584	0.334207	0.317275	0.341893	0	4.083
Plant-based milk substitutes	0.324743	0.720901	0.298192	0.351295	0	8.003
Soured milk products	0.273578	0.400746	0.258818	0.288337	0	2.86
Eggs	0.258499	0.340116	0.245972	0.271026	0	4
Poultry	0.243053	0.274989	0.232925	0.253181	0	2.5
Seafood	0.239374	0.280539	0.229041	0.249706	0	2.94
Nuts and seeds	0.234381	0.408368	0.219341	0.249422	0	5.003
Root vegetables	0.218145	0.282379	0.207745	0.228545	0	2.5
Desserts	0.194549	0.195681	0.187342	0.201757	0	2.7
Sausages	0.173406	0.249021	0.164235	0.182578	0	5
Blood and Offal products	0.0529506	0.144323	0.047635	0.0582661	0	2.5
Venison	0.0296787	0.104634	0.0258249	0.0335324	0	1.7
